# Supplementary material for: Microbial Diversity and Nutritional Properties of Persian “Yellow Curd” (Kashk zard), a Promising Functional Fermented Food
Source: Microorganisms. 2020 Oct 26;8(11):1658. doi: 10.3390/microorganisms8111658 (PMC7693697; doi:10.3390/microorganisms8111658)
Supplement: Supplementary file 1 [file microorganisms-08-01658-s001.zip]

Archive with 2 entries (2 files):
- Supplementary Figures.docx
- Supplementary Spreadsheet 1.xlsx
