# Supplementary material for: Microbial Diversity and Nutritional Properties of Persian “Yellow Curd” (Kashk zard), a Promising Functional Fermented Food
Source: Microorganisms. 2020 Oct 26;8(11):1658. doi: 10.3390/microorganisms8111658 (PMC7693697; doi:10.3390/microorganisms8111658)
Supplement: Supplementary file 1 [file microorganisms-08-01658-s001.zip › Supplementary Spreadsheet 1.xlsx]

## Sheet: Reads
										Microbial diversity and nutritional properties of Persian “yellow curd” (Kashk zard), a promising functional fermented food
										Shadi Pakroo, Armin Tarrah, Vinícius da Silva Duarte, Viviana Corich*, Alessio Giacomini
										Department of Agronomy Food Natural resources Animal and Environment (DAFNAE), Universityof Padova, viale dell’Università 16, 35020, Legnaro, PD, Italy
										*Corresponding author: Viviana Corich (viviana.corich@unipd.it).
IDs	Raw reads	Length after trimming	Reads after trimming	Filtered or chimeric reads	Reads in OTUs
1A	328	254	293	202	91
1B	249	254	214	113	101
1C	822	254	752	448	304
2A	23745	254	22612	9102	13510
2B	34348	254	32678	13315	19363
2C	48282	254	45914	18980	26934
3A	48136	254	46331	16762	29569
3B	61609	254	59010	22120	36890
3C	64367	254	61471	23555	37916
4A	63848	254	59971	21417	38554
4B	39011	254	36478	13164	23314
4C	47032	254	43781	16553	27228
5A	8109	254	7523	2855	4668
5B	5893	254	5427	2101	3326
5C	8025	254	7534	2850	4684
6A	33738	254	31620	12470	19150
6B	44896	254	41985	16446	25539
6C	71791	254	67259	26252	41007
7A	9253	254	8404	4126	4278
7B	10086	254	9408	4926	4482
7C	7980	254	7344	3757	3587
8A	70693	254	67747	24443	43304
8B	69145	254	66388	23825	42563
8C	72854	254	69424	25732	43692
9A	55249	254	52844	18231	34613
9B	104114	254	99614	34669	64945
9C	71333	254	68608	23320	45288
10A	7334	254	6825	3346	3479
10B	9119	254	8527	4135	4392
10C	11805	254	11052	5566	5486
11A	32851	254	31390	12439	18951
11B	46235	254	43920	18251	25669
11C	48201	254	45710	19044	26666
12A	3921	254	3633	1981	1652
12B	1287	254	1190	707	483
12C	6599	254	6098	3533	2565
13A	97932	254	93037	30842	62195
13B	139413	254	132283	44150	88133
13C	100540	254	95999	31435	64564

## Sheet: Phylum Level
							Microbial diversity and nutritional properties of Persian “yellow curd” (Kashk zard), a promising functional fermented food
							Shadi Pakroo, Armin Tarrah, Vinícius da Silva Duarte, Viviana Corich*, Alessio Giacomini
							Department of Agronomy Food Natural resources Animal and Environment (DAFNAE), Universityof Padova, viale dell’Università 16, 35020, Legnaro, PD, Italy
							*Corresponding author: Viviana Corich (viviana.corich@unipd.it).
	IRZ1	IRZ2	IRZ3	IRZ4	IRZ5	IRZ6	IRZ7	IRZ8	IRZ9	IRZ10	IRZ11	IRZ12	IRZ13	Total
Firmicutes	0.773717	0.97901	0.991288	0.96145	0.976139	0.988527	0.951078	0.987847	0.993686	0.891577	0.950744	0.506684	0.992817	0.918813
Proteobacteria	0.0926597	0.00070591	9.03587e-06	0.000160427	0.00949405	0.000812132	0.021144	0.000223611	0.000706324	0.0292186	0.00741458	0.387997	0.000111118	0.0423582
Actinobacteria	0.0779714	0.00124309	3.1582e-05	0	0.00282708	0.000138091	0.0046927	0.00010762	1.76254e-05	0.0145107	0.00116375	0.0440214	1.41078e-05	0.0112876
Cyanobacteria	0.00696333	0.00227495	0.000457303	0.0332142	0.00132797	0.00194433	0.00152984	0.00571153	0.00123653	0.00150098	0.00756792	0.00486858	0.00230306	0.00545389
N/A	0.0421101	0.000616827	0	0	0.000214225	0.000703023	0.000323136	3.05166e-05	0.00149163	0.0281196	0.0106078	0.0214591	0.000704296	0.0081831
Others	0.00657895	0.0161489	0.00821436	0.00517527	0.00999808	0.00787549	0.0212322	0.00608004	0.00286192	0.0350731	0.0225015	0.0349704	0.00405052	0.0139047
														1

## Sheet: Genus Level
							Microbial diversity and nutritional properties of Persian “yellow curd” (Kashk zard), a promising functional fermented food
							Shadi Pakroo, Armin Tarrah, Vinícius da Silva Duarte, Viviana Corich*, Alessio Giacomini
							Department of Agronomy Food Natural resources Animal and Environment (DAFNAE), Universityof Padova, viale dell’Università 16, 35020, Legnaro, PD, Italy
							*Corresponding author: Viviana Corich (viviana.corich@unipd.it).
	IRZ1	IRZ2	IRZ3	IRZ4	IRZ5	IRZ6	IRZ7	IRZ8	IRZ9	IRZ10	IRZ11	IRZ12	IRZ13	Total
Lactobacillus	0.28787	0.18324	0.925297	0.736846	0.0578446	0.54098	0.45519	0.679085	0.919233	0.572137	0.861438	0.24556	0.719798	0.574721
Pediococcus	0.00219298	0.706541	1.12731e-05	2.29434e-05	0.674476	0.0197002	9.29282e-05	0.269527	0	0.0145502	0.00127417	0.000259909	0.000401387	0.140571
Streptococcus	0.0937622	0.0207124	0.0655568	0.216603	0.226335	0.314988	0.0271462	0.024812	0.0723389	0.069016	0.070503	0.0383062	0.272258	0.118215
Bacillus	0.210495	0.0401608	8.77899e-05	0.00131008	0.0119244	0.00634803	0.0343888	0.000919908	0.000303507	0.166869	0.00651859	0.0791685	0.00027422	0.0290228
Cupriavidus	0.0311513	0.000157953	0	7.18245e-05	0.00605504	0.000300906	0.00834357	0.000123623	5.95595e-05	0.0143708	0.00290338	0.264139	9.59894e-05	0.0247185
Anoxybacillus	0.129578	0.000173105	0.000205293	0.00617347	0.000770487	0.00033191	0.120415	0.00341058	0.0017275	0.0570122	0.00380871	0.00273935	0	0.0163973
Staphylococcus	0	0.00114057	9.8574e-05	0.000407931	0.000901984	0.000430639	0.229703	0.000100598	4.13837e-05	0	0.00349529	0.00635762	6.41923e-05	0.0202285
Brevibacillus	0.00330033	0.000202381	2.00644e-05	1.72918e-05	0.00186945	0.000128233	0.00784833	8.47986e-05	5.13255e-06	0.00822246	0.00193279	0.114998	1.27272e-05	0.0112784
Propionibacterium	0.0501615	0.000939713	2.25461e-05	0	0.0021706	3.36638e-05	0.00309845	9.97889e-05	1.02651e-05	0.0126366	0.000928989	0.0389066	1.41078e-05	0.00490511
Lysobacter	0.00914546	0.000111147	0	8.64588e-06	0.00169833	0.000300556	0.00208484	1.54607e-05	0	0.00686472	0.00106525	0.0589875	1.13465e-05	0.00592898
Oceanobacillus	0	4.95037e-05	0	0	0	8.12869e-06	0.0724248	0	0	0.000247604	0.000356132	0	0	0.00609052
Renibacterium	0.0241469	0.000303372	9.03587e-06	0	0.00044299	9.13751e-05	0.00150133	0	7.3603e-06	0.00134362	0.000234761	0.00498485	0	0.000743224
Sphingomonas	0.0113493	4.1888e-05	0	8.64588e-06	0.000242793	2.43861e-05	0.000925056	1.52583e-05	5.13255e-06	0.000723116	0.000311408	0.0119128	0	0.00118421
Weissella	0	0.0230813	0	0	0	9.4569e-05	0	0.000331434	0	0.000607165	3.05751e-05	0	3.78216e-06	0.0020124
Coprococcus	0.0161088	0.000211975	0	0	0.000472046	8.09483e-05	0.00208892	7.83153e-06	5.13255e-06	0.00110637	0.000216833	0.00266203	3.78216e-06	0.000571322
Paenibacillus	0	0	0	0	0.000300661	2.61039e-05	0.000955076	1.54607e-05	2.20809e-05	0.000727899	0.000254334	0.0126392	0	0.00124507
Acetobacter	0	0	0	0	0	4.67158e-05	0.00680304	0	0.000636499	0	0.00210377	0	0	0.000799169
Finegoldia	0.00732601	0	0	0	0	0	0	0	0	0	3.51784e-05	0.00194932	0	0.000165375
Leuconostoc	0	0	1.12731e-05	0	0	8.12869e-06	0	0.00892686	0	0	0	0	0	0.000745522
Enhydrobacter	0	0	0	0	0.000284657	1.74064e-05	7.43716e-05	1.56631e-05	0	9.5813e-05	3.79865e-05	0.00508264	0	0.000467378
Alcanivorax	0	1.23759e-05	0	0	0	0	0	1.52583e-05	5.13255e-06	0.000171709	2.59717e-05	0.00500602	0	0.000436372
Corynebacterium	0.003663	0	0	0	0.000213493	1.30519e-05	9.29282e-05	7.83153e-06	0	0.000530482	0	0.000129955	0	8.23117e-05
Methylobacterium	0.00219298	0	0	0	0	0	0	0	0	0	0	0.000649773	0	5.41477e-05
N/A	0.110977	0.0067722	0.000466338	0.0333549	0.00399893	0.108171	0.00559114	0.00640627	0.0027378	0.0376949	0.0200236	0.0705905	0.00301113	0.0249016
Others	0.00657895	0.0161489	0.00821436	0.00517527	0.00999808	0.00787549	0.0212322	0.00608004	0.00286192	0.0350731	0.0225015	0.0349704	0.00405052	0.0145151
														1

## Sheet: Species Level
							Microbial diversity and nutritional properties of Persian “yellow curd” (Kashk zard), a promising functional fermented food
							Shadi Pakroo, Armin Tarrah, Vinícius da Silva Duarte, Viviana Corich*, Alessio Giacomini
							Department of Agronomy Food Natural resources Animal and Environment (DAFNAE), Universityof Padova, viale dell’Università 16, 35020, Legnaro, PD, Italy
							*Corresponding author: Viviana Corich (viviana.corich@unipd.it).
	IRZ1	IRZ2	IRZ3	IRZ4	IRZ5	IRZ6	IRZ7	IRZ8	IRZ9	IRZ10	IRZ11	IRZ12	IRZ13	Total
Anoxybacillus kestanbolensis	0.129578	0.000173105	0.000205293	0.00617347	0.000770487	0.00033191	0.120415	0.00341058	0.0017275	0.0570122	0.00380871	0.00273935	0	0.0251035
Bacillus clausii	0.115339	0.0123951	1.78272e-05	0.000369061	0.000983979	0.000736894	0.0117675	0.000540941	2.94834e-05	0.0473602	0.00214649	0.0244905	0.000195133	0.016644
Bacillus firmus	0.00767544	0.00036247	1.80717e-05	1.72918e-05	0	8.12869e-06	0.000316043	7.69752e-06	0	0.000536273	0	0.000690131	0	0.000740888
Bacillus flexus	0.00330033	0.000454503	9.03587e-06	4.94833e-05	0.000142328	3.04584e-05	0	1.5529e-05	0	0.00170041	5.50902e-05	0	0	0.000442859
Bacillus megaterium	0.0183018	0.00114066	0	4.38316e-05	0.000700054	0.000100411	0.00194386	5.4282e-05	5.13255e-06	0.00422674	6.75905e-05	0.00146986	1.0719e-05	0.00215884
Bacillus selenatarsenatis	0	4.93462e-05	0	0	0	1.74064e-05	0.00618014	0	0	0	0.000610952	0	3.78216e-06	0.000527817
Brevibacillus reuszeri	0	0	0	0	0	0	0	0	0	0	0	0.00410043	0	0.000315418
Lactobacillus brevis	0.00475949	0	1.78272e-05	8.64588e-06	0	0.0024893	0.0293724	0	0.00420888	0.00904305	6.29871e-05	0	5.50131e-05	0.00384751
Lactobacillus plantarum	0.0171944	0.00263584	0.0248982	0.000870379	0.00902274	0.172237	0.233727	0.473641	0.0305924	0.113381	0.0550595	0.0044917	0.00557748	0.0879483
Lactobacillus reuteri	0.00732601	0.00030353	0.274186	0.000202717	0.00261583	0	0.00465875	0.0059833	0.000241	0	0.000338987	0.00033173	0.00026725	0.0228042
Lactobacillus vaginalis	0.0084225	0.0717281	0.419124	0.000615168	0.00530036	3.85871e-05	0.00794825	4.67868e-05	0.0376127	0.00165755	0.023801	0.0102111	0.0258524	0.0471045
Lactobacillus zeae	0	0	4.94092e-05	0.00176499	0.000171629	0.011133	0.000635487	7.69752e-06	0	0.000779316	0.00129792	0.00129955	3.23911e-05	0.00132087
Methylobacterium adhaesivum	0.00219298	0	0	0	0	0	0	0	0	0	0	0.000649773	0	0.000218673
Pediococcus acidilactici	0.00219298	0.706541	1.12731e-05	2.29434e-05	0.674476	0.0197002	9.29282e-05	0.269527	0	0.0145502	0.00127417	0.000259909	0.000401387	0.129927
Propionibacterium acnes	0.0501615	0.000939713	2.25461e-05	0	0.0021706	3.36638e-05	0.00309845	9.97889e-05	1.02651e-05	0.0126366	0.000928989	0.0389066	1.41078e-05	0.00838636
Sphingomonas wittichii	0.00330033	0	0	8.64588e-06	0	1.62574e-05	0.000694848	1.52583e-05	0	0.000566543	0.000210435	0.00948812	0	0.00110003
Weissella cibaria	0	0.0230813	0	0	0	9.4569e-05	0	0.000331434	0	0.000607165	3.05751e-05	0	3.78216e-06	0.0018576
														0.350448
Low abundant	0.00657895	0.0161489	0.00821436	0.00517527	0.00999808	0.00787549	0.0212322	0.00608004	0.00286192	0.0350731	0.0225015	0.0349704	0.00405052
N/A	0.623677	0.164047	0.273226	0.984678	0.293648	0.785157	0.557917	0.240239	0.922711	0.700869	0.887805	0.865901	0.963536

## Sheet: Diversity indices
							Microbial diversity and nutritional properties of Persian “yellow curd” (Kashk zard), a promising functional fermented food
							Shadi Pakroo, Armin Tarrah, Vinícius da Silva Duarte, Viviana Corich*, Alessio Giacomini
							Department of Agronomy Food Natural resources Animal and Environment (DAFNAE), Universityof Padova, viale dell’Università 16, 35020, Legnaro, PD, Italy
							*Corresponding author: Viviana Corich (viviana.corich@unipd.it).
	1A	1B	1C	2A	2B	2C	3A	3B	3C	4A	4B	4C	5A	5B	5C	6A	6B	6C	7A	7B	7C	8A	8B	8C	9A	9B	9C	10A	10B	10C	11A	11B	11C	12A	12B	12C	13A	13B	13C
Taxa_S	29	19	34	82	76	106	47	50	46	81	69	65	44	45	48	67	77	96	62	74	71	66	88	86	61	81	57	74	81	101	126	149	154	55	42	69	59	74	67
Individuals	91	101	304	13510	19363	26934	29569	36890	37916	38554	23314	27228	4668	3326	4684	19150	25539	41007	4278	4482	3587	43304	42563	43692	34613	64945	45288	3479	4392	5486	18951	25669	26666	1652	483	2565	62195	88133	64564
Dominance_D	0.06081	0.1638	0.09306	0.4928	0.5457	0.5081	0.273	0.2724	0.2709	0.5498	0.5209	0.5475	0.5151	0.4842	0.5244	0.2236	0.2326	0.2295	0.1903	0.1254	0.1446	0.2876	0.3465	0.3618	0.5506	0.5292	0.613	0.253	0.2106	0.1884	0.1975	0.2	0.2057	0.121	0.1445	0.1315	0.3333	0.335	0.3481
Simpson_1-D	0.9392	0.8362	0.9069	0.5072	0.4543	0.4919	0.727	0.7276	0.7291	0.4502	0.4791	0.4525	0.4849	0.5158	0.4756	0.7764	0.7674	0.7705	0.8097	0.8746	0.8554	0.7124	0.6535	0.6382	0.4494	0.4708	0.387	0.747	0.7894	0.8116	0.8025	0.8	0.7943	0.879	0.8555	0.8685	0.6667	0.665	0.6519
Shannon_H	2.839	2.132	2.726	1.315	1.211	1.314	1.608	1.612	1.603	0.9613	1.033	0.9391	1.04	1.174	1.038	1.749	1.739	1.744	2.126	2.458	2.438	1.452	1.445	1.372	1.059	1.108	0.9555	2.162	2.286	2.457	2.061	2.077	2.044	2.682	2.495	2.723	1.434	1.424	1.406
Evenness_e^H/S	0.5895	0.4437	0.4489	0.0454	0.04417	0.0351	0.1062	0.1003	0.108	0.03229	0.04071	0.03935	0.06432	0.07189	0.05881	0.08582	0.07395	0.05959	0.1352	0.1578	0.1612	0.06473	0.04821	0.04586	0.04728	0.03738	0.04561	0.1174	0.1215	0.1156	0.06236	0.05355	0.05014	0.2658	0.2886	0.2207	0.07112	0.05615	0.06088
Brillouin	2591	1982	2607	1307	1206	1309	1605	1.61	1601	0.9588	1029	0.9363	1.03	1158	1027	1745	1735	1741	2108	2437	2411	1.45	1443	1.37	1057	1106	0.9537	2135	2262	2432	2053	2069	2036	2636	2408	2685	1433	1423	1404
Menhinick	3.04	1891	1.95	0.7055	0.5462	0.6459	0.2733	0.2603	0.2362	0.4125	0.4519	0.3939	0.644	0.7803	0.7013	0.4842	0.4818	0.4741	0.9479	1105	1185	0.3172	0.4265	0.4114	0.3279	0.3178	0.2678	1255	1222	1364	0.9153	0.93	0.9431	1353	1911	1362	0.2366	0.2493	0.2637
Margalef	6207	3.9	5772	8516	7598	10.29	4468	4.66	4268	7576	6762	6267	5.09	5426	5561	6694	7489	8944	7296	8682	8552	6088	8162	7955	5741	7219	5223	8952	9538	11.61	12.69	14.58	15.01	7288	6634	8663	5255	6411	5959
Equitability_J	0.843	0.724	0.7729	0.2983	0.2797	0.2817	0.4175	0.4121	0.4187	0.2188	0.2439	0.225	0.2749	0.3084	0.2681	0.416	0.4004	0.3821	0.5152	0.571	0.5718	0.3466	0.3228	0.3081	0.2576	0.2521	0.2363	0.5022	0.5203	0.5324	0.4262	0.415	0.4058	0.6693	0.6675	0.6431	0.3517	0.3309	0.3343
Fisher_alpha	14.7	6915	9812	11.62	10.05	14.02	5468	5697	5168	9783	8747	7991	6723	7358	7447	8705	9787	11.77	10.28	12.59	12.55	7636	10.61	10.3	7194	9132	6434	13.28	14.1	17.58	18.12	20.95	21.64	10.95	11.05	13.05	6429	7945	7382
Berger-Parker	0.1648	0.3465	0.1875	0.6879	0.7299	0.7018	0.4207	0.4231	0.4136	0.7104	0.6865	0.7061	0.6797	0.6545	0.6892	0.3098	0.3141	0.3211	0.3184	0.1948	0.2582	0.3834	0.5174	0.5201	0.7307	0.7145	0.7767	0.4743	0.4164	0.3915	0.2834	0.2856	0.2918	0.2548	0.3168	0.2971	0.4955	0.4922	0.5121
Chao-1	32.27	31	39.14	103.4	86	127.4	51.67	61	57	98.65	96.27	90.09	49	51.43	58.5	161.5	89.75	117.9	71.23	101.3	88.14	126	121.2	142.1	75.25	121.6	72.3	100.3	94.15	109.3	140.6	169.8	180.6	57.63	55.13	70.5	65.88	90.15	93.25
Good's Coverage	0.898667	0.612903	0.868677	0.793037	0.883721	0.832025	0.909619	0.819672	0.807018	0.821085	0.716734	0.721501	0.897959	0.874976	0.820513	0.414861	0.857939	0.814249	0.87042	0.730503	0.805537	0.52381	0.726073	0.605208	0.810631	0.666118	0.788382	0.737787	0.860329	0.924062	0.896159	0.877503	0.852713	0.954364	0.761836	0.978723	0.895568	0.820854	0.718499		0.1162
																																									0.114701

## Sheet: Species_MegaBLAST
						Microbial diversity and nutritional properties of Persian “yellow curd” (Kashk zard), a promising functional fermented food
						Shadi Pakroo, Armin Tarrah, Vinícius da Silva Duarte, Viviana Corich*, Alessio Giacomini
						Department of Agronomy Food Natural resources Animal and Environment (DAFNAE), Universityof Padova, viale dell’Università 16, 35020, Legnaro, PD, Italy
						*Corresponding author: Viviana Corich (viviana.corich@unipd.it).
Sequence	Taxonomy	MegaBLAST	Identity	1A	1B	1C	2A	2B	2C	3A	3B	3C	4A	4B	4C	5A	5B	5C	6A	6B	6C	7A	7B	7C	8A	8B	8C	9A	9B	9C	10A	10B	10C	11A	11B	11C	12A	12B	12C	13A	13B	13C
AATCTTCCACAATGGACGCAAGTCTGATGGAGCAACGCCGCGTGAGTGAAGAAGGTTTTCGGATCGTAAAGCTCTGTTGTTGGTGAAGAAGGATAGAGGCAGTAACTGGTCTTTATTTGACGGTAATCAACCAGAAAGTCACGGCTAACTACGTGCCAGCAGCCGCGGTAATACGTAGGTGGCAAGCGTTGTCCGGATTTATTGGGCGTAAAGCGAGCGCAGGCGGAATGATAAGTCTGATGTGAAAGCCCACG	k__Bacteria, p__Firmicutes, c__Bacilli, o__Lactobacillales, f__Lactobacillaceae, g__Lactobacillus, s__	Lactobacillus delbrueckii	1	0.032967	0.0594059	0.0328947	0.00162842	0.00134277	0.00185639	0.0592851	0.0635674	0.0588142	0.71038	0.686497	0.706111	0.0411311	0.0336741	0.0360803	0.054047	0.059321	0.0642817	0.0892941	0.0664882	0.102871	0.0451229	0.0549303	0.0562117	0.0803166	0.0833321	0.071233	0.0149468	0.0204918	0.014218	0.00321883	0.00315556	0.00288757	0.0823245	0.0165631	0.0393762	0.109237	0.111252	0.0924819
AATCTTCCACAATGGGCGCAAGCCTGATGGAGCAACACCGCGTGAGTGAAGAAGGGTTTCGGCTCGTAAAACTCTGTTGTTGAAGAAGAACGTGCGTGAGAGTAACTGTTCACGCAGTGACGGTATTCAACCAGAAAGTCACGGCTAACTACGTGCCAGCAGCCGCGGTAATACGTAGGTGGCAAGCGTTATCCGGATTTATTGGGCGTAAAGCGAGCGCAGGCGGTTACTTAAGTCTGATGTGAAAGCCTTCG	k__Bacteria, p__Firmicutes, c__Bacilli, o__Lactobacillales, f__Lactobacillaceae, g__Lactobacillus, s__	Lactobacillus pontis	99.21%	0.0659341	0.346535	0.1875	0.0034789	0.00454475	0.0062746	0.0411918	0.0363242	0.0378732	7.78129e-05	0.00205885	3.67269e-05	0.00107112	0.00240529	0.000853971	0.280992	0.303223	0.285756	0.00350631	0.0015618	0.00306663	0.258614	0.09957	0.0695551	0.730737	0.714497	0.776652	0.474274	0.416439	0.391542	0.189964	0.163154	0.173517	0.254843	0.10352	0.146979	0.495522	0.492199	0.512066
AATCTTCCACAATGGGCGAAAGCCTGATGGAGCAATGCCGCGTGAGTGAAGAAGGTTTTCGGATCGTAAAACTCTGTTGTTGAAGAAGAACATGCGTGAGAGTAACTGTTCACGTACTGACGGTATTCAACCAGAAAGCCACGGCTAACTACGTGCCAGCAGCCGCGGTAATACGTAGGTGGCAAGCGTTGTCCGGATTTATTGGGCGTAAAGAGAATGTAGGCGGTTTATTAAGTTTGAAGTGAAAGCCCTCG	k__Bacteria, p__Firmicutes, c__Bacilli, o__Lactobacillales, f__Lactobacillaceae, g__Lactobacillus, s__	Lactobacillus spp.	-	0	0	0	0.0964471	0.0915147	0.0977575	0	0	0	0.0144473	0.0132967	0.0132217	0	0	0.000853971	0.00214099	0.00195779	0.00243861	0.0984105	0.0847836	0.0727628	0	0	0	0.00213793	0.00303334	0.00218601	0	0	0	0.000211071	7.7915e-05	0.000525013	0.00302663	0	0.0101365	0.0542005	0.0462823	0.0501673
AATCTTCCACAATGGGCGCAAGCCTGATGGAGCAACACCGCGTGAGTGAAGAAGGGTTTCGGCTCGTAAAACTCTGTTGTTGAAGAAGAACGTGCATGAGAGTAACTGTTCATGCAGTGACGGTATTCAACCAGAAAGTCACGGCTAACTACGTGCCAGCAGCCGCGGTAATACGTAGGTGGCAAGCGTTATCCGGATTTATTGGGCGTAAAGCGGGCGCAGGCGGTTGATTAAGTCTGATGTGAAAGCCTTCG	k__Bacteria, p__Firmicutes, c__Bacilli, o__Lactobacillales, f__Lactobacillaceae, g__Lactobacillus, s__	Lactobacillus spp.	-	0	0	0.00328947	0.000222058	0.000723028	0.000556917	3.38192e-05	0	0	0	8.57854e-05	0	0	0	0	0	3.91558e-05	2.43861e-05	0	0	0	0	0	0	0.0209459	0.0204481	0.0277778	0.00229951	0.000455373	0	0.00965648	0.0109081	0.00990025	0.00302663	0	0.00467836	0.0165769	0.015488	0.0165572
AATCTTCCACAATGGGCGCAAGCCTGATGGAGCAACACCGCGTGAGTGAAGAAGGGTTTCGGCTCGTAAAGCTCTGTTGTTGGAGAAGAACGTGCGTAAGAGTAACTGTTTACGCAGTGACGGTATCCAACCAGAAAGTCACGGCTAACTACGTGCCAGCAGCCGCGGTAATACGTAGGTGGCAAGCGTTATCCGGATTTATTGGGCGTAAAGCGAGCGCAGGCGGTTGCTTAGGTCTGATGTGAAAGCCTTCG	k__Bacteria, p__Firmicutes, c__Bacilli, o__Lactobacillales, f__Lactobacillaceae, g__Lactobacillus, s__	Lactobacillus spp.	-	0	0	0	0	0	0	0.104062	0.0982651	0.114173	0.000337189	8.57854e-05	0	0.000214225	0.00240529	0	0	0	0	0.00233754	0.00245426	0.00306663	0.00143174	0.00749477	0.00112149	0	0	0	0	0	0	0.000316606	0.000701235	0.00078752	0	0	0.0105263	0.0143098	0.0146256	0.014172
AATCTTCCACAATGGACGCAAGTCTGATGGAGCAACGCCGCGTGAGTGAAGAAGGTTTTCGGATCGTAAAGCTCTGTTGTTGGTGAAGAAGGATAGAGGCAGTAACTGGTCTTTATTTGACGGTAATCAACCAGAAAGTCACGGCTAACTACGTGCCAGCAGCCGCGGTAATACGTAGGTGGCAAGCGTTGTCCGGATTTATTGGGCGTAAAGCGAGCGCAGGCGGAAGAATAAGTCTGATGTGAAAGCCCTCG	k__Bacteria, p__Firmicutes, c__Bacilli, o__Lactobacillales, f__Lactobacillaceae, g__Lactobacillus, s__	Lactobacillus spp.	-	0.010989	0	0	0	0	0	0.000608746	0.000515045	0.000501108	0.000103751	0	0.000146908	0	0	0	5.22193e-05	0	4.87722e-05	0	0	0	0	0	0.000137325	0.000115564	0.000138579	2.20809e-05	0	0.000227687	0.000911411	0.283362	0.285597	0.286282	0	0	0	0.000385883	0.000465206	0.000278793
AATCTTCCACAATGGACGAAAGTCTGATGGAGCAACGCCGCGTGAGTGATGAAGGGTTTCGGCTCGTAAAACTCTGTTGTTGGAGAAGAACAGGTGTCAGAGTAACTGTTGACATCTTGACGGTATCCAACCAGAAAGCCACGGCTAACTACGTGCCAGCAGCCGCGGTAATACGTAGGTGGCAAGCGTTGTCCGGATTTATTGGGCGTAAAGCGAGCGCAGGCGGTTTCTTAGGTCTGATGTGAAAGCCTTCG	k__Bacteria, p__Firmicutes, c__Bacilli, o__Lactobacillales, f__Lactobacillaceae, g__Lactobacillus, s__	Lactobacillus spp.	-	0.010989	0	0	0	0	0	0.000135277	8.13229e-05	0	7.78129e-05	0	7.34538e-05	0	0	0	0.00182768	0.00176201	0.00168264	0	0	0.00111514	0	0	0	8.66726e-05	4.61929e-05	4.41618e-05	0.000862317	0.00204918	0.000182282	0.267057	0.285636	0.291832	0	0	0	1.60785e-05	0	1.54885e-05
AATCTTCCACAATGGGCGCAAGCCTGATGGAGCAACACCGCGTGAGTGAAGAAGGGTTTCGGCTCGTAAAGCTCTGTTGTTAAAGAAGAACACGTATGAGAGTAACTGTTCATACGTTGACGGTATTTAACCAGAAAGTCACGGCTAACTACGTGCCAGCAGCCGCGGTAATACGTAGGTGGCAAGCGTTATCCGGATTTATTGGGCGTAAAGAGAGTGCAGGCGGTTTTCTAAGTCTGATGTGAAAGCCTTCG	k__Bacteria, p__Firmicutes, c__Bacilli, o__Lactobacillales, f__Lactobacillaceae, g__Lactobacillus, s__	Lactobacillus fermentum	1	0	0	0	0.00629164	0.00645561	0.0062746	0	0	0	0	0	0	0	0	0	0.000417755	0.000313246	0.000365791	0	0	0	0	0	0	0	1.53976e-05	2.20809e-05	0	0	0	0	0	0.000187505	0	0	0.00662768	0	0	0
AATCTTCCACAATGGACGCAAGTCTGATGGAGCAACGCCGCGTGAGTGAAGAAGGTTTTCGGATCGTAAAGCTCTGTTGTTGGTGAAGAAGGATAGAGGTAGTAACTGGCCTTTATTTGACGGTAATCAACCAGAAAGTCACGGCTAACTACGTGCCAGCAGCCGCGGTAATACGTAGGTGGCAAGCGTTGTCCGGATTTATTGGGCGTAAAGCGAGCGCAGGCGGAATGATAAGTCTGATGTGAAAGCCCACG	k__Bacteria, p__Firmicutes, c__Bacilli, o__Lactobacillales, f__Lactobacillaceae, g__Lactobacillus, s__	Lactobacillus delbrueckii	1	0	0	0	7.40192e-05	0	0	0.00152186	0.00151803	0.00158245	0.0170929	0.0170713	0.0185838	0.000214225	0.00180397	0.00149445	0.00156658	0.0013313	0.00163387	0.00187003	0.00111557	0.00139392	0.001247	0.00140968	0.00137325	0.00187791	0.00214027	0.00189896	0.000574878	0.000227687	0.000546847	0.000105535	0.000662277	0.000487512	0.00121065	0.00207039	0	0.00247608	0.00309759	0.00216839

## Sheet: SRA
					Microbial diversity and nutritional properties of Persian “yellow curd” (Kashk zard), a promising functional fermented food
					Shadi Pakroo, Armin Tarrah, Vinícius da Silva Duarte, Viviana Corich*, Alessio Giacomini
					Department of Agronomy Food Natural resources Animal and Environment (DAFNAE), Universityof Padova, viale dell’Università 16, 35020, Legnaro, PD, Italy
					*Corresponding author: Viviana Corich (viviana.corich@unipd.it).
ID	accession	study	object_status	bioproject_accession	biosample_accession	library_ID	title	library_strategy	library_source	library_selection	library_layout	platform	instrument_model	design_description	filetype	filename	filename2	filename3	filename4	assembly	fasta_file
1A	SRR10021973	SRP219289	new	PRJNA530738	SAMN11332835	DriedPersianYogurt_1A	16S rRNA gene amplicon sequencing of Dried Yellow Persian Yogurt	AMPLICON	METAGENOMIC	PCR	paired	ILLUMINA	Illumina MiSeq	Nextera XT DNA Library Preparation Kit	fastq	1A_1.fastq	1A_2.fastq
1B	SRR10021972	SRP219289	new	PRJNA530738	SAMN11332836	DriedPersianYogurt_1B	16S rRNA gene amplicon sequencing of Dried Yellow Persian Yogurt	AMPLICON	METAGENOMIC	PCR	paired	ILLUMINA	Illumina MiSeq	Nextera XT DNA Library Preparation Kit	fastq	1B_1.fastq	1B_2.fastq
1C	SRR10021961	SRP219289	new	PRJNA530738	SAMN11332837	DriedPersianYogurt_1C	16S rRNA gene amplicon sequencing of Dried Yellow Persian Yogurt	AMPLICON	METAGENOMIC	PCR	paired	ILLUMINA	Illumina MiSeq	Nextera XT DNA Library Preparation Kit	fastq	1C_1.fastq	1C_2.fastq
2A	SRR10021950	SRP219289	new	PRJNA530738	SAMN11332838	DriedPersianYogurt_2A	16S rRNA gene amplicon sequencing of Dried Yellow Persian Yogurt	AMPLICON	METAGENOMIC	PCR	paired	ILLUMINA	Illumina MiSeq	Nextera XT DNA Library Preparation Kit	fastq	2A_1.fastq	2A_2.fastq
2B	SRR10021940	SRP219289	new	PRJNA530738	SAMN11332839	DriedPersianYogurt_2B	16S rRNA gene amplicon sequencing of Dried Yellow Persian Yogurt	AMPLICON	METAGENOMIC	PCR	paired	ILLUMINA	Illumina MiSeq	Nextera XT DNA Library Preparation Kit	fastq	2B_1.fastq	2B_2.fastq
2C	SRR10021939	SRP219289	new	PRJNA530738	SAMN11332840	DriedPersianYogurt_2C	16S rRNA gene amplicon sequencing of Dried Yellow Persian Yogurt	AMPLICON	METAGENOMIC	PCR	paired	ILLUMINA	Illumina MiSeq	Nextera XT DNA Library Preparation Kit	fastq	2C_1.fastq	2C_2.fastq
3A	SRR10021938	SRP219289	new	PRJNA530738	SAMN11332841	DriedPersianYogurt_3A	16S rRNA gene amplicon sequencing of Dried Yellow Persian Yogurt	AMPLICON	METAGENOMIC	PCR	paired	ILLUMINA	Illumina MiSeq	Nextera XT DNA Library Preparation Kit	fastq	3A_1.fastq	3A_2.fastq
3B	SRR10021937	SRP219289	new	PRJNA530738	SAMN11332842	DriedPersianYogurt_3B	16S rRNA gene amplicon sequencing of Dried Yellow Persian Yogurt	AMPLICON	METAGENOMIC	PCR	paired	ILLUMINA	Illumina MiSeq	Nextera XT DNA Library Preparation Kit	fastq	3B_1.fastq	3B_2.fastq
3C	SRR10021936	SRP219289	new	PRJNA530738	SAMN11332843	DriedPersianYogurt_3C	16S rRNA gene amplicon sequencing of Dried Yellow Persian Yogurt	AMPLICON	METAGENOMIC	PCR	paired	ILLUMINA	Illumina MiSeq	Nextera XT DNA Library Preparation Kit	fastq	3C_1.fastq	3C_2.fastq
4A	SRR10021935	SRP219289	new	PRJNA530738	SAMN11332844	DriedPersianYogurt_4A	16S rRNA gene amplicon sequencing of Dried Yellow Persian Yogurt	AMPLICON	METAGENOMIC	PCR	paired	ILLUMINA	Illumina MiSeq	Nextera XT DNA Library Preparation Kit	fastq	4A_1.fastq	4A_2.fastq
4B	SRR10021971	SRP219289	new	PRJNA530738	SAMN11332845	DriedPersianYogurt_4B	16S rRNA gene amplicon sequencing of Dried Yellow Persian Yogurt	AMPLICON	METAGENOMIC	PCR	paired	ILLUMINA	Illumina MiSeq	Nextera XT DNA Library Preparation Kit	fastq	4B_1.fastq	4B_2.fastq
4C	SRR10021970	SRP219289	new	PRJNA530738	SAMN11332846	DriedPersianYogurt_4C	16S rRNA gene amplicon sequencing of Dried Yellow Persian Yogurt	AMPLICON	METAGENOMIC	PCR	paired	ILLUMINA	Illumina MiSeq	Nextera XT DNA Library Preparation Kit	fastq	4C_1.fastq	4C_2.fastq
5A	SRR10021969	SRP219289	new	PRJNA530738	SAMN11332847	DriedPersianYogurt_5A	16S rRNA gene amplicon sequencing of Dried Yellow Persian Yogurt	AMPLICON	METAGENOMIC	PCR	paired	ILLUMINA	Illumina MiSeq	Nextera XT DNA Library Preparation Kit	fastq	5A_1.fastq	5A_2.fastq
5B	SRR10021968	SRP219289	new	PRJNA530738	SAMN11332848	DriedPersianYogurt_5B	16S rRNA gene amplicon sequencing of Dried Yellow Persian Yogurt	AMPLICON	METAGENOMIC	PCR	paired	ILLUMINA	Illumina MiSeq	Nextera XT DNA Library Preparation Kit	fastq	5B_1.fastq	5B_2.fastq
5C	SRR10021967	SRP219289	new	PRJNA530738	SAMN11332849	DriedPersianYogurt_5C	16S rRNA gene amplicon sequencing of Dried Yellow Persian Yogurt	AMPLICON	METAGENOMIC	PCR	paired	ILLUMINA	Illumina MiSeq	Nextera XT DNA Library Preparation Kit	fastq	5C_1.fastq	5C_2.fastq
6A	SRR10021966	SRP219289	new	PRJNA530738	SAMN11332850	DriedPersianYogurt_6A	16S rRNA gene amplicon sequencing of Dried Yellow Persian Yogurt	AMPLICON	METAGENOMIC	PCR	paired	ILLUMINA	Illumina MiSeq	Nextera XT DNA Library Preparation Kit	fastq	6A_1.fastq	6A_2.fastq
6B	SRR10021965	SRP219289	new	PRJNA530738	SAMN11332851	DriedPersianYogurt_6B	16S rRNA gene amplicon sequencing of Dried Yellow Persian Yogurt	AMPLICON	METAGENOMIC	PCR	paired	ILLUMINA	Illumina MiSeq	Nextera XT DNA Library Preparation Kit	fastq	6B_1.fastq	6B_2.fastq
6C	SRR10021964	SRP219289	new	PRJNA530738	SAMN11332852	DriedPersianYogurt_6C	16S rRNA gene amplicon sequencing of Dried Yellow Persian Yogurt	AMPLICON	METAGENOMIC	PCR	paired	ILLUMINA	Illumina MiSeq	Nextera XT DNA Library Preparation Kit	fastq	6C_1.fastq	6C_2.fastq
7A	SRR10021963	SRP219289	new	PRJNA530738	SAMN11332853	DriedPersianYogurt_7A	16S rRNA gene amplicon sequencing of Dried Yellow Persian Yogurt	AMPLICON	METAGENOMIC	PCR	paired	ILLUMINA	Illumina MiSeq	Nextera XT DNA Library Preparation Kit	fastq	7A_1.fastq	7A_2.fastq
7B	SRR10021962	SRP219289	new	PRJNA530738	SAMN11332854	DriedPersianYogurt_7B	16S rRNA gene amplicon sequencing of Dried Yellow Persian Yogurt	AMPLICON	METAGENOMIC	PCR	paired	ILLUMINA	Illumina MiSeq	Nextera XT DNA Library Preparation Kit	fastq	7B_1.fastq	7B_2.fastq
7C	SRR10021960	SRP219289	new	PRJNA530738	SAMN11332855	DriedPersianYogurt_7C	16S rRNA gene amplicon sequencing of Dried Yellow Persian Yogurt	AMPLICON	METAGENOMIC	PCR	paired	ILLUMINA	Illumina MiSeq	Nextera XT DNA Library Preparation Kit	fastq	7C_1.fastq	7C_2.fastq
8A	SRR10021959	SRP219289	new	PRJNA530738	SAMN11332856	DriedPersianYogurt_8A	16S rRNA gene amplicon sequencing of Dried Yellow Persian Yogurt	AMPLICON	METAGENOMIC	PCR	paired	ILLUMINA	Illumina MiSeq	Nextera XT DNA Library Preparation Kit	fastq	8A_1.fastq	8A_2.fastq
8B	SRR10021958	SRP219289	new	PRJNA530738	SAMN11332857	DriedPersianYogurt_8B	16S rRNA gene amplicon sequencing of Dried Yellow Persian Yogurt	AMPLICON	METAGENOMIC	PCR	paired	ILLUMINA	Illumina MiSeq	Nextera XT DNA Library Preparation Kit	fastq	8B_1.fastq	8B_2.fastq
8C	SRR10021957	SRP219289	new	PRJNA530738	SAMN11332858	DriedPersianYogurt_8C	16S rRNA gene amplicon sequencing of Dried Yellow Persian Yogurt	AMPLICON	METAGENOMIC	PCR	paired	ILLUMINA	Illumina MiSeq	Nextera XT DNA Library Preparation Kit	fastq	8C_1.fastq	8C_2.fastq
9A	SRR10021956	SRP219289	new	PRJNA530738	SAMN11332859	DriedPersianYogurt_9A	16S rRNA gene amplicon sequencing of Dried Yellow Persian Yogurt	AMPLICON	METAGENOMIC	PCR	paired	ILLUMINA	Illumina MiSeq	Nextera XT DNA Library Preparation Kit	fastq	9A_1.fastq	9A_2.fastq
9B	SRR10021955	SRP219289	new	PRJNA530738	SAMN11332860	DriedPersianYogurt_9B	16S rRNA gene amplicon sequencing of Dried Yellow Persian Yogurt	AMPLICON	METAGENOMIC	PCR	paired	ILLUMINA	Illumina MiSeq	Nextera XT DNA Library Preparation Kit	fastq	9B_1.fastq	9B_2.fastq
9C	SRR10021954	SRP219289	new	PRJNA530738	SAMN11332861	DriedPersianYogurt_9C	16S rRNA gene amplicon sequencing of Dried Yellow Persian Yogurt	AMPLICON	METAGENOMIC	PCR	paired	ILLUMINA	Illumina MiSeq	Nextera XT DNA Library Preparation Kit	fastq	9C_1.fastq	9C_2.fastq
10A	SRR10021953	SRP219289	new	PRJNA530738	SAMN11332862	DriedPersianYogurt_10A	16S rRNA gene amplicon sequencing of Dried Yellow Persian Yogurt	AMPLICON	METAGENOMIC	PCR	paired	ILLUMINA	Illumina MiSeq	Nextera XT DNA Library Preparation Kit	fastq	10A_1.fastq	10A_2.fastq
10B	SRR10021952	SRP219289	new	PRJNA530738	SAMN11332863	DriedPersianYogurt_10B	16S rRNA gene amplicon sequencing of Dried Yellow Persian Yogurt	AMPLICON	METAGENOMIC	PCR	paired	ILLUMINA	Illumina MiSeq	Nextera XT DNA Library Preparation Kit	fastq	10B_1.fastq	10B_2.fastq
10C	SRR10021951	SRP219289	new	PRJNA530738	SAMN11332864	DriedPersianYogurt_10C	16S rRNA gene amplicon sequencing of Dried Yellow Persian Yogurt	AMPLICON	METAGENOMIC	PCR	paired	ILLUMINA	Illumina MiSeq	Nextera XT DNA Library Preparation Kit	fastq	10C_1.fastq	10C_2.fastq
11A	SRR10021949	SRP219289	new	PRJNA530738	SAMN11332865	DriedPersianYogurt_11A	16S rRNA gene amplicon sequencing of Dried Yellow Persian Yogurt	AMPLICON	METAGENOMIC	PCR	paired	ILLUMINA	Illumina MiSeq	Nextera XT DNA Library Preparation Kit	fastq	11A_1.fastq	11A_2.fastq
11B	SRR10021948	SRP219289	new	PRJNA530738	SAMN11332866	DriedPersianYogurt_11B	16S rRNA gene amplicon sequencing of Dried Yellow Persian Yogurt	AMPLICON	METAGENOMIC	PCR	paired	ILLUMINA	Illumina MiSeq	Nextera XT DNA Library Preparation Kit	fastq	11B_1.fastq	11B_2.fastq
11C	SRR10021947	SRP219289	new	PRJNA530738	SAMN11332867	DriedPersianYogurt_11C	16S rRNA gene amplicon sequencing of Dried Yellow Persian Yogurt	AMPLICON	METAGENOMIC	PCR	paired	ILLUMINA	Illumina MiSeq	Nextera XT DNA Library Preparation Kit	fastq	11C_1.fastq	11C_2.fastq
12A	SRR10021946	SRP219289	new	PRJNA530738	SAMN11332868	DriedPersianYogurt_12A	16S rRNA gene amplicon sequencing of Dried Yellow Persian Yogurt	AMPLICON	METAGENOMIC	PCR	paired	ILLUMINA	Illumina MiSeq	Nextera XT DNA Library Preparation Kit	fastq	12A_1.fastq	12A_2.fastq
12B	SRR10021945	SRP219289	new	PRJNA530738	SAMN11332869	DriedPersianYogurt_12B	16S rRNA gene amplicon sequencing of Dried Yellow Persian Yogurt	AMPLICON	METAGENOMIC	PCR	paired	ILLUMINA	Illumina MiSeq	Nextera XT DNA Library Preparation Kit	fastq	12B_1.fastq	12B_2.fastq
12C	SRR10021944	SRP219289	new	PRJNA530738	SAMN11332870	DriedPersianYogurt_12C	16S rRNA gene amplicon sequencing of Dried Yellow Persian Yogurt	AMPLICON	METAGENOMIC	PCR	paired	ILLUMINA	Illumina MiSeq	Nextera XT DNA Library Preparation Kit	fastq	12C_1.fastq	12C_2.fastq
13A	SRR10021943	SRP219289	new	PRJNA530738	SAMN11332871	DriedPersianYogurt_13A	16S rRNA gene amplicon sequencing of Dried Yellow Persian Yogurt	AMPLICON	METAGENOMIC	PCR	paired	ILLUMINA	Illumina MiSeq	Nextera XT DNA Library Preparation Kit	fastq	13A_1.fastq	13A_2.fastq
13B	SRR10021942	SRP219289	new	PRJNA530738	SAMN11332872	DriedPersianYogurt_13B	16S rRNA gene amplicon sequencing of Dried Yellow Persian Yogurt	AMPLICON	METAGENOMIC	PCR	paired	ILLUMINA	Illumina MiSeq	Nextera XT DNA Library Preparation Kit	fastq	13B_1.fastq	13B_2.fastq
13C	SRR10021941	SRP219289	new	PRJNA530738	SAMN11332873	DriedPersianYogurt_13C	16S rRNA gene amplicon sequencing of Dried Yellow Persian Yogurt	AMPLICON	METAGENOMIC	PCR	paired	ILLUMINA	Illumina MiSeq	Nextera XT DNA Library Preparation Kit	fastq	13C_1.fastq	13C_2.fastq
